# Supplementary material for: From Fossil to Bio-Based AESO–TiO2 Microcomposite for Engineering Applications
Source: Polymers (Basel). 2024 Nov 29;16(23):3363. doi: 10.3390/polym16233363 (PMC11644145; doi:10.3390/polym16233363)
Supplement: Supplementary file 1 [file polymers-16-03363-s001.zip]

Archive with 1 entries (1 files):
- polymers-3325907-supplementary.pdf
